# Supplementary material for: Transferring Knowledge on Motor Development to Socially Vulnerable Parents of Infants: The Practice of Health Visitors
Source: Int J Environ Res Public Health. 2021 Nov 25;18(23):12425. doi: 10.3390/ijerph182312425 (PMC8657119; doi:10.3390/ijerph182312425)
Supplement: Supplementary file 1 [file ijerph-18-12425-s001.zip]

Archive with 1 entries (1 files):
- ijerph-1405643-supplementary.pdf
